# Supplementary material for: Linking Histone Methylation States and hsp Transcriptional Regulation in Thermo-Tolerant and Thermo-Susceptible A. mellifera L. Subspecies in Response to Heat Stress
Source: Insects. 2023 Feb 24;14(3):225. doi: 10.3390/insects14030225 (PMC10057246; doi:10.3390/insects14030225)
Supplement: Supplementary file 1 [file insects-14-00225-s001.zip]

Archive with 1 entries (1 files):
- insects-2232370-supplementary.pdf
